# Supplementary material for: Dermal Mitoses Correlate with Surgical Burden in Lentigo Maligna Melanoma: PRAME for Margin Assessment
Source: Cancers (Basel). 2025 Sep 24;17(19):3112. doi: 10.3390/cancers17193112 (PMC12523903; doi:10.3390/cancers17193112)
Supplement: Supplementary file 1 [file cancers-17-03112-s001.zip]

Archive with 1 entries (1 files):
- cancers-3882834-supplementary.pdf
